# Supplementary material for: New adhesin functions of surface-exposed pneumococcal proteins
Source: BMC Microbiol. 2010 Jul 12;10:190. doi: 10.1186/1471-2180-10-190 (PMC2911433; doi:10.1186/1471-2180-10-190)
Supplement: Additional file 1 — Choline-Binding Proteins in R6, TIGR4, G54 and Hungary 19A-6. [file 1471-2180-10-190-S1.XLS]

## Sheet: Feuil1
UniProtKB/TrEMBL	Strain	Locus name	name (short name, size)	new nomenclature
NI	R6	NI	NI
Q9KGY8	TIGR4	SP0069	choline binding protein I (211aa)	CbpI
B5E5L5	G54	SPG_0072	choline binding protein I (211aa)	CbpI
NI	Hungary 19A-6	NI	NI
Q8DRI0	R6	spr0121	pneumococcal surface protein A (619aa)	PspA
Q97T39	TIGR4	SP0117	pneumococcal surface protein A (744aa)	PspA
B5E603	G54	SPG_0121	pneumococcal surface protein A (709aa)	PspA
B1I831	Hungary 19A-6	SPH_0232	pneumococcal surface protein A (705aa)	PspA
Q8DR52	R6	spr0337	choline binding protein F (338aa)	CbpF
Q97SI4	TIGR4	SP0377	choline binding protein C (340aa)	CbpF
B5E7B8	G54	SPG_0343	choline-binding protein C (339aa)	CbpF
B1I9H7	Hungary 19A-6	SPH_0484	choline-binding protein F (339aa)	CbpF
NI	R6	NI	NI
Q9KGY7	TIGR4	SP0378	choline binding protein J (332aa)	CbpJ
NI	G54	NI	NI
NI	Hungary 19A-6	NI	NI
NI	R6	NI	NI
Q97SH5	TIGR4	SP0390	choline binding protein G (285aa)	CbpG
B5E7D1	G54	SPG_0356	choline binding protein G (273aa)	CbpG
NI	Hungary 19A-6	NI	NI
Q8DR39	R6	spr0351	choline binding protein (pcpC, 294aa)	CbpK
Q9KGY9	TIGR4	SP0391	choline binding protein F (341aa)	CbpK
B5E7D3	G54	SPG_0358	choline-binding protein F, point mutation (159aa)	CbpK
B1I9I8	Hungary 19A-6	SPH_0501	choline binding protein F (340aa)	CbpK
Q8CZ16	R6	spr0583	Hypothetical protein (329aa)	CbpL
Q97RW9	TIGR4	SP0667	pneumococcal surface protein, putative (332aa)	CbpL
B5E2Q9	G54	SPG_0608	choline binding protein (308aa)	CbpL
B1IAK5	Hungary 19A-6	SPH_0762	excalibur domain family (308aa)	CbpL
Q8DQ62	R6	spr0831	choline binding protein E (627aa )	CbpE
Q9KGZ1	TIGR4	SP0930	choline binding protein E (627aa )	CbpE
B5E432	G54	SPG_0856	choline binding protein E (627aa)	CbpE
B1IB98	Hungary 19A-6	SPH_1039	choline binding protein E (631aa)	CbpE
P59206	R6	spr0867	endo-beta-N-acetylglucosaminidase (721aa)	LytB
P59205	TIGR4	SP0965	endo-beta-N-acetylglucosaminidase (658aa)	LytB
B5E484	G54	SPG_0889	endo-beta-N-acetylglucosaminidase (702aa)	LytB
B1IBC5	Hungary 19A-6	SPH_1067	endo-beta-N-acetylglucosaminidase (702aa)	LytB
Q8DP99	R6	spr1274	choline binding protein (129aa)	CbpM
NI	TIGR4	SP1417	pspCprotein,degenerate
B5E5S5	G54	SPG_1358	choline binding protein (129aa)	CbpM
B1ICL7	Hungary 19A-6	SPH_1548	choline binding protein (129aa)	CbpM
Q8DP07	R6	spr1431	1,4-beta-N-acetylmuramidase (501aa)	LytC
Q2MGF6	TIGR4	SP1573	lysozyme (LytC, 490aa)	LytC
B5E6L6	G54	SPG_1499	endo-beta-N-acetylglucosaminidase (490aa)	LytC
B1ICZ3	Hungary 19A-6	SPH_1687	hypothetical protein (490aa)	LytC
Q7ZAK4	R6	spr1754	autolysin (318aa)	LytA
P06653	TIGR4	SP1937	autolysin (LytA, 318aa)	LytA
B5E2D8	G54	SPG_1847	autolysin (318aa)	LytA
B1I7B9	Hungary 19A-6	SPH_0067	lytic amidase (318aa)	LytA
B1I8P9	Hungary 19A-6	SPH_2087	autolysin (257aa)	LytA
Q8DN38	R6	spr1945	choline binding protein (PcpA, 690aa)	CbpN
Q97NB5	TIGR4	SP2136	choline binding protein (PcpA, 621aa)	CbpN
B5E3E4	G54	SPG_2074	choline binding protein PcpA (601aa)	CbpN
B1I9V2	Hungary 19A-6	SPH_2328	choline binding protein PcpA (641aa)	CbpN
Q8DN05	R6	spr1995	choline binding protein A (701aa)	CbpA
Q97N74	TIGR4	SP2190	choline binding protein A (693aa )	CbpA
B5E3T5	G54	SPG_2135	surface protein PspC (769aa)	CbpA
B1IA02	Hungary 19A-6	SPH_2388	surface protein PspC (700aa)	CbpA
Q8DMZ4	R6	spr2006	choline binding protein D (448aa)	CbpD
Q9KGZ2	TIGR4	SP2201	choline binding protein D (448aa)	CbpD
B5E3U7	G54	SPG_2147	choline binding protein D (432aa)	CbpD
B1IA13	Hungary 19A-6	SPH_2399	choline binding protein D (448aa)	CbpD
