# Supplementary material for: New adhesin functions of surface-exposed pneumococcal proteins
Source: BMC Microbiol. 2010 Jul 12;10:190. doi: 10.1186/1471-2180-10-190 (PMC2911433; doi:10.1186/1471-2180-10-190)
Supplement: Additional file 2 — LPxTG Proteins in R6, TIGR4, G54 and Hungary 19A-6. [file 1471-2180-10-190-S2.XLS]

## Sheet: Feuil1
UniProtKB/TrEMBL	Strain	Locus name	name (short name, size)	Nomenclature
Q8DRL6	R6	spr0057	beta-N-acetylhexosaminidase (1312aa)	StrH
P49610	TIGR4	SP0057	beta-N-acetylhexosaminidase (1312aa)	StrH
B5E5K5	G54	SPG_0062	beta-N-acetylhexosaminidase (1312aa)	StrH
B1I7W5	Hungary 19A-6	SPH_0164	beta-N-acetylhexosaminidase (1312aa)	StrH
NI	R6	NI	NI
Q97T80	TIGR4	SP0071	zinc metalloprotease (1856aa)	ZmpC
B5E5L7	G54	SPG_0074	zinc metalloprotease (1856aa)	ZmpC
NI	Hungary 19A-6	NI	NI
Q8DRK2	R6	spr0075	Conserved hypothetical protein (1161aa)	PavB
Q97T70	TIGR4	SP0082	cell wall surface anchor family protein (857aa)	PavB
B5E5W5	G54	SPG_0083	cell wall surface anchor family protein (553aa)	PavB
B1I7Y3	Hungary 19A-6	SPH_0184	cell wall surface anchor family protein (1009aa)	PavB
Q8DRA6	R6	spr0247	alkaline amylopullulanase (1256aa)	SpuA
Q97SQ7	TIGR4	SP0268	putative alkaline amylopullulanase (1280aa)	SpuA
B5E6U2	G54	SPG_0253	alkaline amylopullulanase, putative (1280aa)	SpuA
B1I8Z6	Hungary 19A-6	SPH_0386	pullulanase, extracellular (1287aa)	SpuA
Q8CWU3	R6	spr0286	hyaluronidase/hyase (1078aa)	SpnHL
Q54873	TIGR4	SP0314	hyaluronidase (1066aa)	SpnHL
B5E6X4	G54	SPG_0285	hyaluronate lyase Hyl (1067aa)	SpnHL
B1I936	Hungary 19A-6	SPH_0426	hyaluronate lyase (1067aa)	SpnHL
Q8DR60	R6	spr0328	Conserved hypothetical protein (1767aa)	Eng
Q2MGH6	TIGR4	SP0368	cell wall surface anchor family protein (1767aa)	Eng
B5E7A8	G54	SPG_0333	cell wall surface anchor family protein (1767aa)	Eng
B1I9G8	Hungary 19A-6	SPH_0475	endo-alpha-N-acetylgalactosaminidase (1743aa)	Eng
NI	R6	NI	NI
Q97SC3	TIGR4	SP0462	cell wall surface anchor family protein (893aa)	RrgA
NI	G54	NI	NI
B1I9Q3	Hungary 19A-6	SPH_0572	cell wall surface anchor family protein (883aa)	RrgA
NI	R6	NI	NI
Q97SC2	TIGR4	SP0463	cell wall surface anchor family protein (665aa)	RrgB
NI	G54	NI	NI
B1I9Q4	Hungary 19A-6	SPH_0574	cell wall surface anchor family protein (644aa)	RrgB
NI	R6	NI	NI
Q97SC1	TIGR4	SP0464	cell wall surface anchor family protein (393aa)	RrgC
NI	G54	NI	NI
B1I9Q6	Hungary 19A-6	SPH_0575	cell wall surface anchor family protein (303aa)	RrgC
Q8CZ52	R6	spr0440	Hypothetical protein (1659aa)	EndoD
Q97S90	TIGR4	SP0498	putative endo-beta-N-acetylglucosaminidase (1649aa)	EndoD
B5E1U7	G54	SPG_0450	endo-beta-N-acetylglucosaminidase, point mutation (1162aa)	EndoD
B1IA35	Hungary 19A-6	SPH_0607	endo-beta-N-acetylglucosaminidase D (1637aa)	EndoD
Q8DQP7	R6	spr0561	Cell wall-associated serine proteinase precursor (2144aa)	PrtA
Q97RY6	TIGR4	SP0641	serine protease, subtilase family (2140aa)	PrtA
B5E2N5	G54	SPG_0584	serine protease (2143aa)	PrtA
B1IAI3	Hungary 19A-6	SPH_0733	serine protease (2138aa)	PrtA
Q8DQP4	R6	spr0565	beta-galactosidase precursor (2228aa)	BgaA
Q9KGU0	TIGR4	SP0648	beta-galactosidase (2233aa)	BgaA
B5E2N9	G54	SPG_0588	beta-galactosidase precursor, putative (2233aa)	BgaA
B1IAI8	Hungary 19A-6	SPH_0741	beta-galactosidase (2233aa)	BgaA
Q8DQN5	R6	spr0581	zinc metalloprotease (1876aa)	ZmpB
Q9L7Q2	TIGR4	SP0664	zinc metalloprotease (1906aa)	ZmpB
B5E2Q6	G54	SPG_0605	zinc metalloprotease (1870aa)	ZmpB
B1IAK2	Hungary 19A-6	SPH_0759	zinc metalloprotease (1900aa)	ZmpB
Q59947	R6	spr1042	immunoglobulin A1 protease (1963aa)	ZmpA
Q97QP7	TIGR4	SP1154	immunoglobulin A1 protease (2004aa)	ZmpA
B5E4P7	G54	SPG_1053	immunoglobulin A1 protease (1945aa)	ZmpA
B1IBR9	Hungary 19A-6	SPH_1229	immunoglobulin A1 protease (1892aa)	ZmpA
Q8CYK3	R6	spr1345	hypothetical protein (202aa)	MucB
Q97PV0	TIGR4	SP1492	cell wall surface anchor family protein (202aa)	MucB
B5E656	G54	SPG_1416	cell wall surface anchor family protein (176aa)	MucB
B1ICR7	Hungary 19A-6	SPH_1604	MucBP domain family (225aa)	MucB
Q8CYI8	R6	spr1403	hypothetical protein (2551aa)	PclA
NI	TIGR4	NI	NI
NI	G54	NI	NI
NI	Hungary 19A-6	NI	NI
P62576	R6	spr1536	Sialidase A precursor (1035aa)	NanA
NI	TIGR4	SP1693	neuraminidase A, authentic frameshift (NanA)
B5E741	G54	SPG_1600	neuraminidase A (942aa)	NanA
B1I751	Hungary 19A-6	SPH_1797	neuraminidase (942aa)	NanA
NI	R6	NI	NI
Q97P71	TIGR4	SP1772	cell wall surface anchor family protein (4776aa)	PsrP
NI	G54	NI	NI
B1I7N4	Hungary 19A-6	SPH_1885	cell wall surface anchor family protein (4765aa)	PsrP
Q8CYC9	R6	spr1652	Hypothetical protein (719aa)	Pfba
Q97P11	TIGR4	SP1833	cell wall surface anchor family protein (708aa)	Pfba
B5E7N5	G54	SPG_1720	hypothetical protein (708aa)	Pfba
B1I849	Hungary 19A-6	SPH_1950	cell wall surface anchor family protein (708aa)	Pfba
Q8CY93	R6	spr1806	hypothetical protein (221aa)	unknown function
Q97NM8	TIGR4	SP1992	cell wall surface anchor family protein (221aa)	unknown function
B5E2I4	G54	SPG_1894	LPXTG-motif cell wall anchor domain (224aa)	unknown function
B1I8U5	Hungary 19A-6	SPH_2134	cell wall surface anchor family protein (299aa)	unknown function
